# Supplementary material for: Diagnostic Testing for Sepsis: A Systematic Review of Economic Evaluations
Source: Antibiotics (Basel). 2021 Dec 27;11(1):27. doi: 10.3390/antibiotics11010027 (PMC8773030; doi:10.3390/antibiotics11010027)
Supplement: Supplementary file 1 [file antibiotics-11-00027-s001.zip]

Archive with 1 entries (1 files):
- antibiotics-1482266-supplementary.pdf
